# Supplementary material for: Effectiveness of Occupational Therapy-Based Intervention on Gross Motor Function and Independence in Activities of Daily Living in Children with Cerebral Palsy: A Systematic Review with Meta-Analysis
Source: J Clin Med. 2025 Oct 27;14(21):7624. doi: 10.3390/jcm14217624 (PMC12608141; doi:10.3390/jcm14217624)
Supplement: Supplementary file 1 [file jcm-14-07624-s001.zip]

Archive with 1 entries (1 files):
- jcm-3909127-supplementary.pdf
